# Supplementary material for: Serum depletion induces changes in protein expression in the trophoblast-derived cell line HTR-8/SVneo
Source: Cell Mol Biol Lett. 2016 Oct 16;21:22. doi: 10.1186/s11658-016-0018-9 (PMC5415790; doi:10.1186/s11658-016-0018-9)
Supplement: Supplementary file 1 — Table S2. Preliminary assay: proteins identified via MS and bioinformatics analysis from 0.5 % serum culture. HTR-8/SVneo cells were grown in medium with 10 or 0.5 % FBS for 24 h. Total protein extracts (0.15 mg) were separated by 7 cm 2DE gels as previously described. Protein spots were analyzed via MALDI TOF and identified using the MASCOT search engine. MW (kDa) – theoretical and experimental molecular weight in kDalton; pI ~ – theoretical pI; MS score – protein score given by Mascot; % Seq – percentage sequence coverage; Pep match – number of peptides assigned to protein; Fold FBS 0.5 %/10 % – fold optical density of protein spot (expression) of 0.5 % serum proteomes (0.5 % FBS) compared to control proteomes (10 % FBS). Relevant GO terms for molecular function and biological process, retrieved by Nextprot database and DAVID tool. (XLS 57 kb) [file 11658_2016_18_MOESM1_ESM.xls]

## Sheet: Suppl 1
Additional file 1: Table S2	Preliminary assay: Proteins identified for 0.5% serum effects
Gene name	Protein name	MW (kDa)	pI~	MS Score	Pep match (% Seq)	Fold FBS 0.5%/10%	Molecular function	Biological process
HSP90AA1	Heat shock protein HSP 90-alpha	85.006	4.94	103	31(41.7)	3.3	Nucleotide, Poly(A) RNA & protein binding	protein folding
HSP90AB1	Heat shock protein HSP 90-beta	83.554	4.97	146	37(44.2)	3.3	Nucleotide, Poly(A) RNA & protein binding	protein folding
STIP1	Stress-induced-phosphoprotein 1	63.227	6.4	75.8	23(36.1)	1.83	Poly(A) RNA and protein binding	protein folding
WDR1	WD repeat-containing protein 1	66.836	6.17	88.3	16(36)	1.83	actin binding	cellular component movement
SRRT	Serrate RNA effector molecule homolog	101.06	5.7	85.6	30 (31.5)	1.70536	Poly(A) RNA & protein binding	Primary miRNA processing
KIF11	Kinesin-like protein KIF11	120.111	5.47	74.5	23(21.3)	1.70536	microtubule motor activity	vesicle-mediated transport
TLN1	Talin-1	271.766	5.77	256	61(33.4)	1.69	actin, vinculin & integrin binding	Cell-cell junction assembly
ACTG1	Actin, cytoplasmic 2	42.108	5.31	169	27(73.6)	1.4	structural constituent of cytoskeleton	intracellular protein transport
ANP32A	Acidic leucine-rich nuclear phosphoprotein 32 family member A	28.682	3.99	170	20(61.0)	1.39	phosphatase inhibitor activity	Intracellular signal transduction, Nucleocytoplasmic transport
LIMA1	LIM domain and actin-binding protein 1	85.63	6.41	79.2	22(29.4)	1.18	Actin filament binding, sequence-specific DNA binding transcription factor activity	Negative regulation of actin filament depolymerization
CCT2	T-complex protein 1 subunit beta	57.794	6.01	209	36(71.8)	1.13	ATP & protein binding	protein complex assembly
HSPA5	78 kDa glucose-regulated protein	72.402	5.07	161	31(45.1)	1.06	Chaperone binding	Regulation of protein folding in endoplasmic reticulum
TUBA1A	Tubulin alpha-1A chain	50.788	4.94	94	15(42.4)	1.06	structural constituent of cytoskeleton	cellular component movement
CCT5	T-complex protein 1 subunit epsilon	60.089	5.45	92	25(48.1)	-1.26	ATP, unfolded protein & G-protein beta-subunit binding	Response to virus
PKM2	Pyruvate kinase isozymes M1/M2	58.47	7.96	75.7	20(39.5)	-1.26	Pyruvate kinase activity	Glycolytic process
TCP1	T-complex protein 1 subunit alpha	60.819	5.8	82.5	22(41.0)	-1.55	ATP, Poly(A) RNA & unfolded protein binding	Tubulin complex assembly
PKM2	Pyruvate kinase isozymes M1/M2	58.47	7.96	121	24(43.9)	-1.6	Pyruvate kinase activity	Glycolytic process
IMMT	Mitochondrial inner membrane protein	84.026	6.08	178	33(41.7)	-1.68	Poly(A) RNA & protein binding	Mitochondrial calcium ion homeostasis
CSDE1	Cold shock domain-containing protein E1	89.684	5.88	62	16(17.9)	-1.68	Poly(A) RNA & DNA binding	Nuclear-transcribed mRNA catabolic process, no-go decay
PFAS	Phosphoribosylformylglycinamidine synthase	146.297	5.5	203	40(36.7)	-1.76787	ligase activity	'de novo' IMP biosynthetic process
PSMD14	26S proteasome non-ATPase regulatory subunit 14	34.726	6.06	129	19 (66.1)	-2.05	Metallopeptidase activity, sequence-specific DNA binding transcription factor activity	Regulation of proteasomal protein catabolic process
ANXA2	Annexin A2	38.808	7.57	59	11(33.9)	-2.05	protein & calcium ion binding	fatty acid metabolic process, Membrane raft assembly
EEA1	Early endosome antigen 1	163.337	5.55	155	46(37.2)	-2.21	1-phosphatidylinositol binding	Endocytosis
HSPA9	Stress-70 protein, mitochondrial	73.92	5.87	206	33(47.1)	-2.3	ATP, Poly(A) RNA & protein binding	Negative regulation of apoptotic process
Gsn	Gelsolin	86.043	5.9	129	25(38.6)	-2.43186	actin & calcium ion binding	cellular component morphogenesis
CORO7	Coronin-7	101.626	5.51	117	25 (27.5)	-2.62	Protein binding	Golgi to endosome transport
vcl	Vinculin	124.292	5.5	215	45(41.5)	-2.64	actin, catenin & cadherin binding	cellular component morphogenesis
Pak2	Serine/threonine-protein kinase PAK 2	58.291	5.69	74 /73.9	16(38.4)	-2.79	Protein serine/threonine kinase activity	Signal transduction
GANAB	Neutral alpha-glucosidase AB	107.263	5.74	290	41 (43.1)	-3.29732	glucosidase activity	polysaccharide metabolic process
LTA4H	Leukotriene A-4 hydrolase	69.868	5.8	141	22(31.6)	-4.15	metallopeptidase activity	fatty acid biosynthetic process
IFT74	Intraflagellar transport protein 74 homolog	69.31	5.73	73	17(31.7)	-4.15	Beta-tubulin & Chromatin binding	Cilium assembly
EIF4B	Eukaryotic translation initiation factor 4B	69.167	5.55	191	35 (51.7)	-4.78	translation initiation factor activity	regulation of translation
Dopey2	Protein dopey-2	260.348	5.9	62.6	25(12.3)	-5.43		Golgi to endosome transport
PLS3	Plastin-3	71.279	5.41	112	23(44.0)	-7.15	actin & calcium ion binding	cellular component morphogenesis
