# Supplementary material for: Serum depletion induces changes in protein expression in the trophoblast-derived cell line HTR-8/SVneo
Source: Cell Mol Biol Lett. 2016 Oct 16;21:22. doi: 10.1186/s11658-016-0018-9 (PMC5415790; doi:10.1186/s11658-016-0018-9)
Supplement: Supplementary file 2 — Table S3. DIGE analysis: proteins identified via MS and bioinformatics analysis from 0.5 % serum culture. HTR-8/SVneo cells were grown in medium with 10 or 0.5 % FBS for 24 h. Total protein extracts (40 μg) were labeled with either Cy2 or Cy3 and analyzed using 2D–DIGE technology in triplicate, as previously described. Protein spots were analyzed via MALDI TOF and identified using the MASCOT search engine. MW (kDa) – theoretical and experimental molecular weight in kDalton; pI ~ – theoretical pI; MS score – protein score given by Mascot; % Seq – percentage sequence coverage; Pep match – number of peptides assigned to protein; Fold FBS 0.5 %/10 % – fold optical density of protein spot (expression) of 0.5 % serum proteomes (0.5 % FBS) compared to control proteomes (10 % FBS). Relevant GO terms for molecular function and biological process, retrieved by Nextprot database and DAVID tool. (XLS 90 kb) [file 11658_2016_18_MOESM2_ESM.xls]

## Sheet: Suppl 2
Additional file 2: Table S3	DIGE analysis: Proteins identified for 0.5% serum effects
Gene name	Protein name	MW (kDa)		pI ~	MS Score	Pep match (% Seq)	Fold FBS 0.5%/10%	Molecular Function	Biological procces	Pathways
		Obs. app.	Theor.
ANXA2	Annexin A2	36	38.6	8.5	103	11(36.6)	2.39828	Phospholipase A2 inhibitor activity, Calcium-dependent phospholipid and protein binding	Positive regulation of receptor activity	Orphan transporters
GAPDH	Glyceraldehyde-3-phosphate dehydrogenase	37	36	9.3	133	15 (43)	1.64734	Glyceraldehyde-3-phosphate dehydrogenase (NAD+) (phosphorylating) activity	Negative regulation of translation, Oxidation-reduction process	Glycolysis / Gluconeogenesis
ANXA2	Annexin A2	36	38.6	8.5	96.7	16 (47.8)	1.64195	Phospholipase A2 inhibitor activity, Calcium-dependent phospholipid and protein binding	Positive regulation of receptor activity	Orphan transporters
MSN	Moesin	73	67.8	6	66.5	12 (23.2)	1.62088	Cell adhesion molecule, protein kinase and receptor binding	Movement of cell or subcellular component	Regulation of actin cytoskeleton
ANXA1	Annexin A1	36	38.7	6.7	99.5	14 (47.1)	1.51446	Annealing helicase activity, Calcium ion binding
EPCAM	Epithelial cell adhesion molecule	36	34.9	8.7	59.7	9 (31.5)	1.51446	Protein complex binding	Negative regulation of cell-cell adhesion mediated by cadherin, Positive regulation of cell proliferation
TEC	Tyrosine-protein kinase Tec	36	73.5	9.4	68.3	11 (19.5)	1.51446	Non-membrane spanning protein tyrosine kinase activity	Cell differentiation, Integrin-mediated signaling pathway, Intracellular signal transduction	FCERI mediated Ca+2 mobilization, Interleukin-3, 5 and GM-CSF signaling, Signaling by SCF-KIT
ZSCAN25	Zinc finger protein 498	36	61.4	9	61.7	9 (19.1)	1.51446	Sequence-specific DNA binding transcription factor activity, DNA and metal-ion binding	Regulation of transcription	Generic Transcription Pathway
ANXA2	Annexin A2	35	38.6	8.5	201	18 (48.4)	1.45649	Phospholipase A2 inhibitor activity, Calcium-dependent phospholipid and protein binding	Positive regulation of receptor activity	Orphan transporters
CDK16	Cyclin-dependent kinase 16	48	55	7.23	58	6 (20)	1.35657	Cyclin-dependent protein serine/threonine kinase activity	Exocytosis, Regulation of cell cycle, Regulation of insulin secretion involved in cellular response to glucose stimulus
EEF1A1	Elongation factor 1-alpha 1	48	50	9.1	59	8 (22)	1.35657	Translation elongation factor activity, tRNA binding	Regulation of transcription, Cellular response to epidermal growth factor stimulus	RNA transport, Eukaryotic Translation Elongation
THEGL	Testicular haploid expressed gene protein-like	48	53	10	63	6 (21)	1.35657	--
SFPQ	Splicing factor, proline- and glutamine-rich	104	76.1	9.9	111	13 (22.3)	1.29268	Transcription regulatory region sequence-specific DNA binding, Core promoter binding	Alternative mRNA splicing, via spliceosome
PTBP1	Polypyrimidine tract-binding protein 1	55	57.2	9.8	65.3	7 (13.6)	1.28302	Poly(A) RNA and pre-mRNA binding	Negative regulation of mRNA splicing, via spliceosome	mRNA Splicing - Major Pathway, Processing of Capped Intron-Containing Pre-mRNA
KRT1	Keratin, type II cytoskeletal 1	46	66	8.8	67.4	12 (26.4)	1.22368	Carbohydrate and protein binding, Receptor activity	Regulation of angiogenesis, Response to oxidative stress
ANXA1	Annexin A1	37	38.9	6.57	71	10 (32)	1.20404	Annealing helicase activity, Calcium ion binding
PKM2	Pyruvate kinase isozymes M1/M2	58	57.9	9	160	20 (39.5)	1.19157	Pyruvate kinase activity; ATP, Mg and K ion, protein and poly(A) RNA binding	Phosphorylation, Programmed cell death	Glycolysis / Gluconeogenesis, Purine metabolism
ANXA10	Annexin A10	69/68	37.3	5	58.5	5 (18.5)	1.17703	Protein binding, Calcium-dependent phospholipid binding
ANXA5	Annexin A5	38/32	35.9	4.8	169	16 (45.9)	1.16104	Calcium-dependent phospholipid binding, Phospholipase inhibitor activity	Negative regulation of apoptotic process, Signal transduction, Negative regulation of catalytic activity	Gonadotropin releasing hormone receptor pathway
HSPA5	78 kDa glucose-regulated protein	76	72.3	4.9	188	24 (42.8)	1.1168	ATP, calcium ion, chaperone and unfolded protein binding	Cellular response to glucose starvation,Positive regulation of cell migration, Negative regulation of apoptotic process	Protein export, Protein processing in endoplasmic reticulum
ENO1	Alpha-enolase	47	47.1	7.7	132	19 (63.4)	1.1131	Phosphopyruvate hydratase activity, Transcription corepressor activity	Negative regulation of cell growth, Negative regulation of transcription from RNA polymerase II promoter	Glycolysis / Gluconeogenesis, RNA degradation
KRT1	Keratin, type II cytoskeletal 1	47	66	8.8	63.7	13 (28.7)	1.1131	Carbohydrate and protein binding, Receptor activity	Complement activation, lectin pathway, Regulation of angiogenesis, Response to oxidative stress
ENO1	Alpha-enolase	47	47.1	7.7	91.8	13 (31.6)	1.10166	Phosphopyruvate hydratase activity, Transcription corepressor activity	Negative regulation of cell growth, Negative regulation of transcription from RNA polymerase II promoter	Glycolysis / Gluconeogenesis, RNA degradation
NEUROG2	Neurogenin-2	47	28.6	9	56.1	8 (28.3)	1.10166	E-box binding, Protein dimerization activity	Positive regulation of sequence-specific DNA binding transcription factor activity
TUBB4B	Tubulin beta-4B chain	47	49.8	4.6	61.5	11 (26.3)	1.10166	Structural constituent of cytoskeleton; double-stranded RNA, GTP and MHC class I protein binding	Movement of cell or subcellular component, Spindle assembly	Gap junction, Assembly of the primary cilium
ANXA10	Annexin A10	38	37.3	5	62.1	8 (30.2)	1.06204	Protein binding, Calcium-dependent phospholipid binding
HSMCR30	Putative metaphase chromosome protein 1	38	33	4.7	58.1	4 (22.8)	1.06204		DNA replication, Mitotic nuclear division
ZNF624	Zinc finger protein 624	38	99.9	10.1	59.1	11 (18.8)	1.06204	Sequence-specific DNA binding transcription factor activity	Regulation of transcription, DNA-templated	Generic Transcription Pathway
TUBA1C	Tubulin alpha-1C chain	57	49.9	4.8	71.6	13 (37.4)	1.05072	Structural molecule activity, GTP and protein binding	Cell division, Cytoskeleton-dependent intracellular transport, Microtubule-based process	Gap junction, Phagosome, Assembly of the primary cilium
USP48	Ubiquitin carboxyl-terminal hydrolase 48	57	119	5.7	66.3	21 (24.1)	1.05072	Cysteine-type endopeptidase activity	Proteasome-mediated ubiquitin-dependent protein catabolic process
VIM	Vimentin	57	53.6	4.9	294	35 (75.3)	1.05072	Structural constituent of cytoskeleton, Protein and double-stranded RNA binding	Movement of cell or subcellular component	Caspase-mediated cleavage of cytoskeletal proteins
HSPA9	Stress-70 protein, mitochondrial	34	73.92		56	10 (27)	1.05047	ATP, unfolded protein and poly(A) RNA binding	Negative regulation of apoptotic process	RNA degradation, mitochondrial protein import
KRT7	Keratin, type II cytoskeletal 7	52	51.4	5.3	76.4	15 (38.8)	1.04097	Protein binding	Viral process
TPM4	Tropomyosin alpha-4 chain	31	28.5	4.5	199	27 (68.1)	1.03176	Actin and Calcium ion binding	Movement of cell or subcellular component	Cardiac muscle contraction
ANXA1	Annexin A1	37	38.7	6.7	90.1	11 (39.3)	-1.01337	Annealing helicase activity, Calcium ion binding
FAM208A	Protein FAM208A / Retinoblastoma-associated protein RAP140.	37	188.9	5.5	60.8	9 (5.8)	-1.01337	Poly(A) RNA binding
MRPS23	28S ribosomal protein S23, mitochondrial	47	21.8	9.5	63.1	7 (40.5)	-1.02958	Protein and Poly(A) RNA binding		Mitochondrial translation intiation, elongation and termination
PEAK1	Pseudopodium-enriched atypical kinase 1	36	193	6.5	56.9	15 (11.8)	-1.03324	Non-membrane spanning protein tyrosine kinase activity	Cell migration, Substrate adhesion-dependent cell spreading, Peptidyl-tyrosine phosphorylation
PTBP1	Polypyrimidine tract-binding protein 1	55/56	57.2	9.8	102	11 (28)	-1.08117	Poly(A) RNA and pre-mRNA binding	Negative regulation of mRNA splicing, via spliceosome	mRNA Splicing - Major Pathway, Processing of Capped Intron-Containing Pre-mRNA
ACTB	Actin, cytoplasmic 1	45	41.7	5.2	61.4	9 (37.1)	-1.1007	Structural constituent of cytoskeleton; ATP, nitric-oxide synthase and protein kinase binding	Movement of cell or subcellular component, ATP-dependent chromatin remodeling	Adherens junction, Focal adhesion, Regulation of actin cytoskeleton
KRT18	Keratin, type I cytoskeletal 18	45	48	5.2	249	25 (56.3)	-1.1007	Scaffold protein binding, Structural molecule activity, Poly(A) RNA binding	Intermediate filament cytoskeleton organization, Negative regulation of apoptotic process, Cell cycle	Pathogenic Escherichia coli infection
ZNF823	Zinc finger protein 823	79/78	70.2	10.1	58.7	8 (16.6)	-1.11111	DNA and metal ion binding	Regulation of transcription, DNA-templated
CEP290	Centrosomal protein of 290 kDa	44	290	5.75	57	27 (13)	-1.16014	Protein binding	Cilium morphogenesis, Positive regulation of intracellular protein transport	Anchoring of the basal body to the plasma membrane, Recruitment of mitotic centrosome proteins and complexes
DIP2A	Disco-interacting protein 2 homolog A	44	170.3	9.3	62.2	9 (7.4)	-1.16014	Protein binding	Negative regulation of gene expression, Regulation of apoptotic process, Multicellular organismal development
IVD	Isovaleryl-CoA dehydrogenase, mitochondrial	44	46.3	9.3	84	9 (26)	-1.16014	Isovaleryl-CoA dehydrogenase activity	Leucine catabolic process	Valine, leucine and isoleucine degradation
KRT1	Keratin, type II cytoskeletal 1	44	66	8.8	60.7	14 (29.7)	-1.16014	Carbohydrate and protein binding, Receptor activity	Regulation of angiogenesis, Response to oxidative stress
RRP36	Ribosomal RNA processing protein 36 homolog	44	29	10.17	61	8 (36)	-1.16014	Poly(A) RNA binding	Ribosomal small subunit biogenesis
ACTB	Actin, cytoplasmic 1	43	41.7	5.2	136	16 (45.9)	-1.16099	Structural constituent of cytoskeleton; ATP, nitric-oxide synthase and protein kinase binding	Movement of cell or subcellular component, ATP-dependent chromatin remodeling	Adherens junction, Focal adhesion, Regulation of actin cytoskeleton
ACTG1	Actin, cytoplasmic 2	43	41.8	5.2	146	17 (51.7)	-1.16099	Structural constituent of cytoskeleton; ATP and protein binding	Movement of cell or subcellular component	Adherens junction, Focal adhesion, VEGFA-VEGFR2 Pathway
KRT18	Keratin, type I cytoskeletal 18	43	48	5.2	75.8	15 (31.2)	-1.16099	Scaffold protein binding, Structural molecule activity, Poly(A) RNA binding	Intermediate filament cytoskeleton organization, Negative regulation of apoptotic process, Cell cycle	Pathogenic Escherichia coli infection
PKM2	Pyruvate kinase isozymes M1/M2	59	57.9	9	136	14 (30.9)	-1.16648	Pyruvate kinase activity; ATP, Mg and K ion, protein and poly(A) RNA binding	Phosphorylation, Programmed cell death	Glycolysis / Gluconeogenesis, Purine metabolism
DDX3Y	ATP-dependent RNA helicase DDX3Y	41	73.1	7.8	63	10 (20.6)	-1.17391	ATP-dependent RNA helicase activity	Regulation of gene expression, RNA secondary structure unwinding	RIG-I-like receptor signaling pathway
HSPA1A	Heat shock 70 kDa protein 1A/1B	69/68	70	5.4	92.8	19 (37)	-1.1885	ATP, Poly(A) RNA and protein binding	Cellular response to oxidative stress, Protein refolding, Negative regulation of cell death and cell growth	Endocytosis, MAPK signaling pathway, Protein processing in endoplasmic reticulum, Spliceosome
HSPA1L	Heat shock 70 kDa protein 1-like	69/68	70.3	5.7	60.1	14 (31.5)	-1.1885	ATP and unfolded protein binding	Positive regulation of protein targeting to mitochondrion, Protein refolding	Endocytosis, MAPK signaling pathway, Protein processing in endoplasmic reticulum, Spliceosome
HSPA6	Heat shock 70 kDa protein 6	69/68	71	5.8	67.1	16 (29.2)	-1.1885	ATP and unfolded protein binding	Cellular response to heat, Protein refolding	Endocytosis, MAPK signaling pathway, Protein processing in endoplasmic reticulum, Spliceosome
HSPD1	60 kDa heat shock protein, mitochondrial	60	61	5.6	116	20 (38.9)	-1.26731	p53, ATP, chaperone, DNA replication origin, unfolded protein and poly(A) RNA binding	de novo' protein folding, Activation of cysteine-type endopeptidase activity involved in apoptotic process	RNA degradation, Mitochondrial protein import
TUBA1B	Tubulin alpha-1B chain	56	50.1	4.8	99.6	17 (52.1)	-1.28457	GTP, protein and double-stranded RNA binding	Cell division, Cytoskeleton-dependent intracellular transport, Microtubule-based process	Gap junction, Phagosome, Assembly of the primary cilium
TUBA1C	Tubulin alpha-1C chain	56	49.9	4.8	110	18 (55.7)	-1.28457	Structural molecule activity, GTP and protein binding	Cell division, Cytoskeleton-dependent intracellular transport, Microtubule-based process	Gap junction, Phagosome, Assembly of the primary cilium
VIM	Vimentin	56	53.6	4.9	274	37 (86.9)	-1.28457	Structural constituent of cytoskeleton, Protein and double-stranded RNA binding	Movement of cell or subcellular component	Caspase-mediated cleavage of cytoskeletal proteins
DDX3Y	ATP-dependent RNA helicase DDX3Y	89	73.1	7.8	56.3	10 (18.9)	-1.2963	ATP-dependent RNA helicase activity	Regulation of gene expression, RNA secondary structure unwinding	RIG-I-like receptor signaling pathway
HSP90AA1	Heat shock protein HSP 90-alpha	89	84.6	4.8	86.1	21 (33.7)	-1.2963	Nitric-oxide synthase regulator activity, Protein homodimerization activity, ATP, Poly(A) RNA and protein binding	Signal transduction, Chaperone-mediated protein complex assembly, Mitochondrial transport	Pathways in cancer, Protein processing in endoplasmic reticulum
HSP90AB1	Heat shock protein HSP 90-beta	89	83.2	4.8	117	20 (29)	-1.2963	Nitric-oxide synthase regulator activity, ATP, Poly(A) RNA, kinase and protein binding	Positive regulation of nitric oxide biosynthetic process, Negative regulation of proteasomal ubiquitin-dependent protein catabolic process	Pathways in cancer, Protein processing in endoplasmic reticulum
ATP5B	ATP synthase subunit beta, mitochondrial	50	56.5	5.1	168	19 (42)	-1.32227	Proton-transporting ATPase activity, rotational mechanism	Angiogenesis, Mitochondrial ATP synthesis coupled proton transport, Regulation of intracellular pH	Oxidative phosphorylation, Formation of ATP by chemiosmotic coupling, Transcriptional activation of mitochondrial biogenesis
ENO1	Alpha-enolase	36	47.1	7.7	70	10 (29)	-1.33148	Phosphopyruvate hydratase activity, Transcription corepressor activity	Negative regulation of cell growth, Negative regulation of transcription from RNA polymerase II promoter	Glycolysis / Gluconeogenesis, RNA degradation
HSPA8	Heat shock cognate 71 kDa protein	71/70	70.9	5.2	198	25 (42.3)	-1.3705	ATP, G-protein coupled receptor, C3HC4-type RING finger domain, Poly(A) RNA, Unfolded protein binding	Negative regulation of transcription, DNA-templated, Negative regulation of fibril organization	Endocytosis, MAPK signaling pathway, Protein processing in endoplasmic reticulum, Spliceosome
PKM2	Pyruvate kinase isozymes M1/M2	54	58.4	7.96	123	10 (21)	-1.39383	Pyruvate kinase activity; ATP, Mg and K ion, protein and poly(A) RNA binding	Phosphorylation, Programmed cell death	Glycolysis / Gluconeogenesis, Purine metabolism
NCAPG2	Condensin-2 complex subunit G2	59	132	6.44	61	10 (9)	-1.405	Methylated histone binding	Cell division, Chromosome condensation	Condensation of Prophase Chromosomes
P4HB	Protein disulfide-isomerase	59	57.1	4.6	78	12 (27)	-1.405	Protein disulfide isomerase activity, Protein and poly(A) RNA binding,	Cellular response to hypoxia, Regulation of oxidative stress-induced intrinsic apoptotic signaling pathway	Protein processing in endoplasmic reticulum, Chylomicron-mediated lipid transport
DUX2	Putative double homeobox protein 2	78	9.2	11.9	71.4	5 (77.5)	-1.41536	DNA binding
TUBB	Tubulin beta chain	54	49.6	4.6	158	19 (42.6)	-1.47744	GTP and protein binding, Structural molecule activity	Cell division, Cytoskeleton-dependent intracellular transport	Gap junction, Phagosome, Anchoring of the basal body to the plasma membrane
TUBB2A	Tubulin beta-2A chain	54	49.9	4.6	103	15 (33.5)	-1.47744	GTP binding	Microtubule-based process	Gap junction, Phagosome, Assembly of the primary cilium,
TUBB3	Tubulin beta-3 chain	54	50.4	4.7	86.1	11 (24.9)	-1.47744	GTP and protein binding	Axon guidance	Gap junction, Phagosome, Assembly of the primary cilium
TUBB4B	Tubulin beta-4B chain	54	49.8	4.6	120	18 (38.4)	-1.47744	Structural constituent of cytoskeleton; double-stranded RNA, GTP and MHC class I protein binding	Movement of cell or subcellular component, Spindle assembly	Gap junction, Assembly of the primary cilium
TUBB6	Tubulin beta-6 chain	54	49.8	4.6	72.2	8 (20.4)	-1.47744	GTP binding	Microtubule-based process	Gap junction, Phagosome, Assembly of the primary cilium
MAP3K2	Mitogen-activated protein kinase kinase kinase 2	41	69.7	8.8	59.4	7 (18.7)	-1.52749	MAP kinase kinase activity, Protein serine/threonine kinase activity	Activation of JUN kinase and MAPK activity, Cellular response to mechanical stimulus, Positive regulation of transcription	Gap junction, GnRH and MAPK signaling pathway
KRT8	Keratin, type II cytoskeletal 8	50	53	5.52	221	33 (64)	-1.53226	Scaffold protein binding	Extrinsic apoptotic signaling pathway, Cell differentiation involved in embryonic placenta development
GUCY1B3	Guanylate cyclase soluble subunit beta-1	41	70.5	5.1	56.2	12 (30)	-1.64957	Guanylate cyclase activity, Receptor activity	cGMP biosynthetic process	Gap junction, Nitric oxide stimulates guanylate cyclase
KRT19	Keratin, type I cytoskeletal 19	41	44.1	4.9	278	34 (71)	-1.64957	Structural constituent of cytoskeleton	Response to estrogen, Cell differentiation involved in embryonic placenta development
PSMD11	26S proteasome non-ATPase regulatory subunit 11	37	47.4	6.1	56.5	7 (19.9)	-1.68455	Protein binding	Proteasome assembly, Stem cell differentiation, Ubiquitin-dependent protein catabolic process	Proteasome
PPP1R21	Protein phosphatase 1 regulatory subunit 21	44	88.3	6.4	71.3	16 (19.7)	-2.03398	Phosphatase binding
NIT1	Nitrilase homolog 1	68	35.9	9.2	60.9	8 (33.3)	-6.23026	Nitrilase activity	Nitrogen compound metabolic process
