# Supplementary material for: Serum depletion induces changes in protein expression in the trophoblast-derived cell line HTR-8/SVneo
Source: Cell Mol Biol Lett. 2016 Oct 16;21:22. doi: 10.1186/s11658-016-0018-9 (PMC5415790; doi:10.1186/s11658-016-0018-9)
Supplement: Supplementary file 5 — Database accession of proteins identified via MS/MS and bioinformatics analysis. (XLS 106 kb) [file 11658_2016_18_MOESM5_ESM.xls]

## Sheet: Sup 5
Additional file 5: Table S4	Database accession of identified proteins
Serum-depletion effects
Gene name	Protein name	UniProt ID	Database Accession #
			IPI Database	UniProt Accession
ACTG1	Actin, cytoplasmic 2	ACTG_HUMAN	IPI00021440	P63261
VCP	Transitional endoplasmic reticulum ATPase	TERA_HUMAN	IPI00022774	P55072
ANXA1	Annexin A1	ANXA1_HUMAN	IPI00218918	P04083
HSP90AA1	Heat shock protein HSP 90-alpha	HS90A_HUMAN	IPI00382470	P07900
HSPA8	Heat shock cognate 71 kDa protein	HSP7C_HUMAN	IPI00003865	P11142
HNRNPL	Heterogeneous nuclear ribonucleoprotein L	HNRPL_HUMAN	IPI00027834	P14866
KRT8	Keratin, type II cytoskeletal 8	K2C8_HUMAN	IPI00554648	P05787
HSPD1	60 kDa heat shock protein, mitochondrial	CH60_HUMAN	IPI00784154	P10809
VIM	Vimentin	VIME_HUMAN	IPI00418471	P08670
DLD	Dihydrolipoyl dehydrogenase, mitochondrial	DLDH_HUMAN	IPI00015911	P09622
PKM2	Pyruvate kinase isozymes M1/M2	KPYM_HUMAN	IPI00479186	P14618
IMPDH2	Inosine-5'-monophosphate dehydrogenase 2	IMDH2_HUMAN	IPI00291510	P12268
ENO1	Alpha-enolase	ENOA_HUMAN	IPI00465248	P06733
Preliminary assay: Proteins identified for 0.5% serum effects
Gene Name	Protein name	UniProt ID	UniProt Accession
HSP90AA1	Heat shock protein HSP 90-alpha	HS90A_HUMAN	P07900
HSP90AB1	Heat shock protein HSP 90-beta	HS90B_HUMAN	P08238
STIP1	Stress-induced-phosphoprotein 1	STIP1_HUMAN	P31948
WDR1	WD repeat-containing protein 1	WDR1_HUMAN	O75083
SRRT	Serrate RNA effector molecule homolog	SRRT_HUMAN	Q9BXP5
KIF11	Kinesin-like protein KIF11	KIF11_HUMAN	P52732
TLN1	Talin-1	TLN1_HUMAN	Q9Y490
ACTG1	Actin, cytoplasmic 2	ACTG_HUMAN	P63261
ANP32A	Acidic leucine-rich nuclear phosphoprotein 32 family member A	AN32A_HUMAN	P39687
LIMA1	LIM domain and actin-binding protein 1	LIMA1_HUMAN	Q9UHB6
CCT2	T-complex protein 1 subunit beta	TCPB_HUMAN	P78371
HSPA5	78 kDa glucose-regulated protein	GRP78_HUMAN	P11021
TUBA1A	Tubulin alpha-1A chain	TBA1A_HUMAN	Q71U36
CCT5	T-complex protein 1 subunit epsilon	TCPE_HUMAN
PKM2	Pyruvate kinase isozymes M1/M2	KPYM_HUMAN
TCP1	T-complex protein 1 subunit alpha	TCPA_HUMAN	P17987
PKM2	Pyruvate kinase isozymes M1/M2	KPYM_HUMAN	P14618
IMMT	Mitochondrial inner membrane protein	IMMT_HUMAN	Q16891
CSDE1	Cold shock domain-containing protein E1	CSDE1_HUMAN	O75534
PFAS	Phosphoribosylformylglycinamidine synthase	PUR4_HUMAN	O15067
PSMD14	26S proteasome non-ATPase regulatory subunit 14	PSDE_HUMAN	O00487
ANXA2	Annexin A2	ANXA2_HUMAN	P07355
EEA1	Early endosome antigen 1	EEA1_HUMAN	Q15075
HSPA9	Stress-70 protein, mitochondrial	GRP75_HUMAN	P38646
Gsn	Gelsolin	GELS_HUMAN	P06396
CORO7	Coronin-7	CORO7_HUMAN	P57737
vcl	Vinculin	VINC_HUMAN	P18206
Pak2	Serine/threonine-protein kinase PAK 2	PAK2_HUMAN	Q13177
GANAB	Neutral alpha-glucosidase AB	GANAB_HUMAN	Q14697
LTA4H	Leukotriene A-4 hydrolase	LKHA4_HUMAN	P09960
IFT74	Intraflagellar transport protein 74 homolog	IFT74_HUMAN	Q96LB3
EIF4B	Eukaryotic translation initiation factor 4B	IF4B_HUMAN	P23588
Dopey2	Protein dopey-2	DOP2_HUMAN	Q9Y3R5
PLS3	Plastin-3	PLST_HUMAN	P13797
DIGE analysis: Proteins identified for 0.5% serum effects
Gene name	Protein name	UniProt ID	UniProt Accession
ACTB	Actin, cytoplasmic 1	ACTB_HUMAN	P60709
ACTG1	Actin, cytoplasmic 2	ACTG_HUMAN	P63261
ANXA1	Annexin A1	ANXA1_HUMAN	P04083
ANXA10	Annexin A10	ANX10_HUMAN	Q9UJ72
ANXA2	Annexin A2	ANXA2_HUMAN	P07355
ANXA5	Annexin A5	ANXA5_HUMAN	P08758
ATP5B	ATP synthase subunit beta, mitochondrial	ATPB_HUMAN	P06576
CDK16	Cyclin-dependent kinase 16	CDK16_HUMAN	Q00536
CEP290	Centrosomal protein of 290 kDa	CE290_HUMAN	O15078
DDX3Y	ATP-dependent RNA helicase DDX3Y	DDX3Y_HUMAN	O15523
DIP2A	Disco-interacting protein 2 homolog A	DIP2A_HUMAN	Q14689
DUX2	Putative double homeobox protein 2	DUX2_HUMAN	O75505
EEF1A1	Elongation factor 1-alpha 1	EF1A1_HUMAN	P68104
ENO1	Alpha-enolase	ENOA_HUMAN	P06733
EPCAM	Epithelial cell adhesion molecule	EPCAM_HUMAN	P16422
FAM208A	Protein FAM208A	F208A_HUMAN / TASOR_HUMAN	Q9UK61
GAPDH	Glyceraldehyde-3-phosphate dehydrogenase	G3P_HUMAN	P04406
GUCY1B3	Guanylate cyclase soluble subunit beta-1	GCYB1_HUMAN	Q02153
HSMCR30	Putative metaphase chromosome protein 1	MCP1_HUMAN	P0CW71
HSP90AA1	Heat shock protein HSP 90-alpha	HS90A_HUMAN	P07900
HSP90AB1	Heat shock protein HSP 90-beta	HS90B_HUMAN	P08238
HSPA1A	Heat shock 70 kDa protein 1A/1B	HSP71_HUMAN	P08107
HSPA1L	Heat shock 70 kDa protein 1-like	HS71L_HUMAN	P34931
HSPA5	78 kDa glucose-regulated protein	GRP78_HUMAN	P11021
HSPA6	Heat shock 70 kDa protein 6	HSP76_HUMAN	P17066
HSPA8	Heat shock cognate 71 kDa protein	HSP7C_HUMAN	P11142
HSPA9	Stress-70 protein, mitochondrial	GRP75_HUMAN	P38646
HSPD1	60 kDa heat shock protein, mitochondrial	CH60_HUMAN	P10809
IVD	Isovaleryl-CoA dehydrogenase, mitochondrial	IVD_HUMAN	P26440
KRT1	Keratin, type II cytoskeletal 1	K2C1_HUMAN	P04264
KRT18	Keratin, type I cytoskeletal 18	K1C18_HUMAN	P05783
KRT19	Keratin, type I cytoskeletal 19	K1C19_HUMAN	P08727
KRT7	Keratin, type II cytoskeletal 7	K2C7_HUMAN	P08729
KRT8	Keratin, type II cytoskeletal 8	K2C8_HUMAN	P05787
MAP3K2	Mitogen-activated protein kinase kinase kinase 2	M3K2_HUMAN	Q9Y2U5
MRPS23	28S ribosomal protein S23, mitochondrial	RT23_HUMAN	Q9Y3D9
MSN	Moesin	MOES_HUMAN	P26038
NCAPG2	Condensin-2 complex subunit G2	CNDG2_HUMAN	Q86XI2
NEUROG2	Neurogenin-2	NGN2_HUMAN	Q9H2A3
NIT1	Nitrilase homolog 1	NIT1_HUMAN	Q86X76
P4HB	Protein disulfide-isomerase	PDIA1_HUMAN	P07237
PEAK1	Pseudopodium-enriched atypical kinase 1	PEAK1_HUMAN	Q9H792
PKM2	Pyruvate kinase isozymes M1/M2	KPYM_HUMAN	P14618
PPP1R21	Protein phosphatase 1 regulatory subunit 21	PPR21_HUMAN	Q6ZMI0
PSMD11	26S proteasome non-ATPase regulatory subunit 11	PSD11_HUMAN	O00231
PTBP1	Polypyrimidine tract-binding protein 1	PTBP1_HUMAN	P26599
RRP36	Ribosomal RNA processing protein 36 homolog	RRP36_HUMAN	Q96EU6
SFPQ	Splicing factor, proline- and glutamine-rich	SFPQ_HUMAN	P23246
TEC	Tyrosine-protein kinase Tec	TEC_HUMAN	P42680
THEGL	Testicular haploid expressed gene protein-like	THEGL_HUMAN	P0DJG4
TPM4	Tropomyosin alpha-4 chain	TPM4_HUMAN	P67936
TUBA1B	Tubulin alpha-1B chain	TBA1B_HUMAN	P68363
TUBA1C	Tubulin alpha-1C chain	TBA1C_HUMAN	Q9BQE3
TUBB	Tubulin beta chain	TBB5_HUMAN	P07437
TUBB2A	Tubulin beta-2A chain	TBB2A_HUMAN	Q13885
TUBB3	Tubulin beta-3 chain	TBB3_HUMAN	Q13509
TUBB4B	Tubulin beta-4B chain	TBB4B_HUMAN	P68371
TUBB6	Tubulin beta-6 chain	TBB6_HUMAN	Q9BUF5
USP48	Ubiquitin carboxyl-terminal hydrolase 48	UBP48_HUMAN	Q86UV5
VIM	Vimentin	VIME_HUMAN	P08670
ZNF624	Zinc finger protein 624	ZN624_HUMAN	Q9P2J8
ZNF823	Zinc finger protein 823	ZN823_HUMAN	P16415
ZSCAN25	Zinc finger protein 498	ZN498_HUMAN	Q6NSZ9
